# Supplementary material for: Application of Response Surface Methods To Determine Conditions for Optimal Genomic Prediction
Source: G3 (Bethesda). 2017 Jul 18;7(9):3103–13. doi: 10.1534/g3.117.044453 (PMC5592935; doi:10.1534/g3.117.044453)
Supplement: Supplementary file 1 [file 3103FileS1.txt]

library(lattice)
library(ggplot2)
a<-seq(64,80,2)
temp<-rep(a,9)

#a<-seq(-1,1,2)
#temp<-c(rep(a,40),-1)

b1<-rep(-4,9)
b2<-rep(-3,9)
b3<-rep(-2,9)
b4<-rep(-1,9)
b5<-rep(0,9)
b6<-rep(1,9)
b7<-rep(2,9)
b8<-rep(3,9)
b9<-rep(4,9)
drought<-c(b1,b2,b3,b4,b5,b6,b7,b8,b9)


x<-drought
y<-temp
yield<-110+cos(0.25*x)^2+sin(0.15*y)^2+0.75*0.25*0.013*x*y
temp<-y
drought<-x


wireframe(yield~temp*drought,shade=TRUE,scales = list(arrows = FALSE, distance = 1.3))

data1<-cbind(drought,temp,yield)

par(mfrow=c(1,2))
v <- ggplot( as.data.frame(data1),aes(temp, drought, z = yield))
v + stat_contour()
