# Supplementary material for: Application of Response Surface Methods To Determine Conditions for Optimal Genomic Prediction
Source: G3 (Bethesda). 2017 Jul 18;7(9):3103–13. doi: 10.1534/g3.117.044453 (PMC5592935; doi:10.1534/g3.117.044453)
Supplement: Supplementary file 2 [file 3103FileS2.txt]

rm(list=ls())
# Set working directory
setwd("...")

##########################################################################################################
#### The following code produces phenotypic and marker data for the specified number of DH progeny and ###
#### specified number of markers. The user also has to specify the number of QTL, the heritability and ###
#### the proportion of additive vs epistatic variance.                                                 ###
#### The file also contains the code for the BLUP and SVM predictions (25 reps). At the end of the     ###
#### file the results are written out into a file where the first value is the mean BLUP correlation,  ###
#### the second value is the standard deviation of the BLUP accuracy values, the third value is the    ###
#### mean SVM correlation, the fourth value is the standard deviation of the SVM accuracies, and the   ###
#### rest od the values are the actual BLUP and SVM accuracy values.                                   ###
#### For our publication we reported the first and third values.                                       ###
##########################################################################################################


nloc = 23 ; # number of marker loci per linkage group ;
nlnk = 10 ; # number of linkage groups in the genome ;
totloci = nloc*nlnk ;
#nmrkr = 400 ; # subset of total number of loci used as markers ;
nallel = 2 ; #number of alleles per locus ;
recomb = 2/nloc ; # recombination frequency between pairs of marker loci for 2 M ;
nqtl = 50 # number of QTL in the genome ;
nph = 1 ;  # number of phenotypic traits ;

### Iniitate matrices  ### ;
nprog = 896 ; # number of progeny ;
ngam = nprog*2 ; #number of gametes ;

# each parent produces a single gamete ;
lgam = matrix(rep(1,(totloci+1)*1),nrow=totloci+1) ; 

# refer to one parent a l and the other as r;
rgam = matrix(rep(2,(totloci+1)*1),nrow=totloci+1) ; 

#  loci x gametes in an F1 from inbred parents;
f1gam = matrix(rep(0,(totloci+1)*ngam),nrow=totloci+1) ;

# loci x recombinant gametes produced by F1 ;
f1rec = matrix(rep(0,(totloci+1)*ngam),nrow=totloci+1) ; 
dh = matrix(rep(0,totloci*ngam),nrow=totloci) ;
genot = matrix(rep(0,totloci*nprog),nrow=totloci) ;
locpos = matrix(rep(0,totloci*2),nrow=totloci) ;
marker = matrix(rep(0,nloc*nlnk*nprog),nrow=nloc*nlnk) ;
mrkrpos = matrix(rep(0,nloc*nlnk*2),nrow=nloc*nlnk) ;
qtl = matrix(rep(0,nqtl*nprog),nrow=nqtl) ;

### useful seeds for random numbers ###;
# a new set of random numbers is created every time when no seed is specified
#seed2 = 0; # reuses the same set of random numbers;

### create a population of F1s ### ;
for (g in seq(1,ngam,2)){
  f1gam[,g]=lgam ;
  f1gam[,g+1]=rgam ;
}
f1rec = f1gam ;

### create a vector of random numbers from u[0,1] ### ;
### used to identify recombination points in the genome ### ;
for (p in 1:(ngam-1)) {
   rndu = matrix(runif((totloci+1)*1),nrow=totloci+1)
   rndu[(totloci)+1] = 0.0001 ;

   ### establish independent recomb between linkage groups ### ;
   x<-rep(0,nlnk)
   for (c in 0:(nlnk-1)){ 
     x[c+1]= (c*nloc)+1} 
   for (i in seq(1,x[nlnk],nloc)){
       if (rndu[i,1]<0.5) {rndu[i,1]=(recomb-0.0001)} 
   }


   ### identify cross over points at all other loci ### ;
   # creates a vector of [0,1] where 1 = recomb ;

   init=as.numeric(rndu<=recomb) ;    
   endloc = length(init) ;
   xpos = which(init==1) ;
   if (length(xpos) %% 2 ==1) { xpos[length(xpos)+1]=endloc} ;
   endloc2 = length(xpos) ;
    #print p ngam xpos ;

    ### carry out cross overs between pairs of gametes ### ;
   for (s in 1:(length(xpos)-1)){ 
      #currsec<-rep(0,endloc2-s+1)
      if (s %% 2==1) {
	    for (i in xpos[s]:xpos[endloc2]){
		f1rec[i,p]=f1gam[i,p+1] ;
		f1rec[i,p+1]=f1gam[i,p] }}

      if (s %% 2 == 0) {
	    for (i in xpos[s]:xpos[endloc2]){
		f1rec[i,p]=f1gam[i,p] ;
		f1rec[i,p+1]=f1gam[i,p+1]; }}
	
  }
}

### remove the extra row from the gamete matrix ### ;
f1rec = f1rec[1:(nlnk*nloc),] ;

### randomly select one of each pair of gametes to double ### ;
rndu2 = matrix(runif((ngam)*1),nrow=1)
dhcnt = 1 ;
for (z in seq(2,ngam,2)){
  if (rndu2[,z]<=0.5) {dh[,dhcnt] = f1rec[,z] }
  else {dh[,dhcnt]=f1rec[,(z-1)]} 
  if (rndu2[,z]<=0.5) {dh[,dhcnt+1] = f1rec[,z] }
  else {dh[,dhcnt+1]=f1rec[,(z-1)] }
  dhcnt = dhcnt+2 
}

### convert gametes into genotypes ### ;
col = 1;
for (i in seq(1,ngam,2)){
   genot[,col]=(dh[,i]+dh[,i+1]) ;
   col = col+1 ;
}
#print genot ;

### tag the linkage groups and loci within linkage groups ### ;
for (t in 1:totloci){ 
locpos[t,1] = ceiling(t/nloc) ;
locpos[t,2] = 100*round(recomb*(t %% nloc),3) ;
if (locpos[t,2] == 0) {locpos[t,2] = 100}
}

### obtain a subset of loci to output ### ;
### keeping them in the same order as linkage requires ### ;
#set.seed(0)
ordrmrkr = matrix(runif((totloci)*1),nrow=totloci)
ndx1<-order(ordrmrkr)

mc = 1 ;
for (i in 1:totloci){
  if (ndx1[i]<=nloc*nlnk) {
    marker[mc,] = genot[i,] ;
    mrkrpos[mc,] = locpos[i,] ;
    mc = mc + 1;
	  }
}
#print marker mrkrpos; 


### select a set of loci to be QTL ### ;
qc = 1 ;
step = round(totloci/nqtl) ;
for (i in seq(step,totloci,step)){
  qtl[qc,] = genot[i,];
  qc = qc + 1;
}

marker[marker==4]<-1
marker<-t(marker)

qtl<-t(qtl)
new_qtl<-qtl

new_qtl[new_qtl==4]<-1


##################################################
####################################################


additive<-apply(new_qtl,1,sum)
add_var<-var(additive)

#############################
# User gives the following ##
#############################
mu=rep(100,nprog)
herit<-0.47
add_prop<-0.4
a<-1

###############################
# User gives the above values #
###############################

qtl2<-new_qtl


xa<-qtl2-1.5


epi<-matrix(0,nrow=dim(qtl2)[1],ncol=dim(qtl2)[2]/2)
for (i in 1:(dim(qtl2)[2]/2)){
  epi[,i]<-xa[,2*i]*xa[,(2*i-1)]}


xaa<-epi

epistatic<-apply(epi,1,sum)
epi_var<-var(epistatic)

e<-sqrt((((a^2)*add_var)-((add_prop)*(a^2)*(add_var)))/(add_prop*epi_var))

cov_part<-2*a*e*cov(additive,epistatic)


gen_var<-a^2*add_var+e^2*epi_var+cov_part

add_effect<-rep(a,dim(xa)[2])
epi_effect<-rep(e,dim(epi)[2])

var_error<-((1-herit)*(gen_var))/herit
error_sd<-sqrt(var_error)
error<-rnorm(nprog,0,error_sd)


pheno<-mu+as.matrix(xa)%*%add_effect+epi%*%epi_effect+error

###########################
var(pheno)
(a)^2*(add_var)+(e)^2*(epi_var)+2*(a)*(e)*cov(additive,epistatic)+var(error)+a*cov(additive,error)+e*cov(epistatic,error)
############################


n<-nrow(marker) 
p<-ncol(marker)
Size=dim(marker)[1]/5

corBLUP<-rep(0,25)
corSVM<-rep(0,25)

for (k in 1:25){
#set.seed(1235)
tst<-sample(1:n,size=Size,replace=FALSE)
XTRN<-marker[-tst,] ; yTRN<-pheno[-tst,]
XTST<-marker[tst,] ; yTST<-pheno[tst,]

library(rrBLUP)


fm<-mixed.solve(y=yTRN,Z=as.matrix(XTRN))
mu<-rep(fm$beta,Size)

yHatRR<-(as.matrix(XTST)%*%as.vector(fm$u))+mu

corBLUP[k]<-cor(yHatRR,yTST)
#mse[k]<-sum((yTST-yHatRR)^2)/length(yTST)


library(kernlab)

fm<-ksvm(y=yTRN,x=as.matrix(XTRN),type="eps-svr",kernel="rbfdot")
pred<-predict(fm,XTST,type="response")
corSVM[k]<-cor(pred,yTST)
#mseSVM[k]<-sum((yTST-pred)^2)/length(yTST)
}
result<-c(mean(corBLUP),sd(corBLUP),mean(corSVM),sd(corSVM),corBLUP,corSVM)

write.csv(result,"result1_ind896_m230_qtl50_epi50_h47.csv")
  
