# Supplementary material for: Application of Response Surface Methods To Determine Conditions for Optimal Genomic Prediction
Source: G3 (Bethesda). 2017 Jul 18;7(9):3103–13. doi: 10.1534/g3.117.044453 (PMC5592935; doi:10.1534/g3.117.044453)
Supplement: Supplementary file 3 [file 3103TableS1.xlsx]

## Sheet: whole_surface_results_without_r
coded_ind	ind	coded_m	m	coded_qtl	qtl	coded_epi	epi	coded_h	h	BLUP	SVM	response
1	200	1	100	1	10	1	0	1	0.2	0.204761	0.183262	-0.0214999
1	200	1	100	1	10	1	0	2	0.5	0.547316	0.506326	-0.04099
1	200	1	100	1	10	1	0	3	0.8	0.806409	0.737528	-0.0688809
1	200	1	100	1	10	2	0.5	1	0.2	0.144158	0.132623	-0.0115348
1	200	1	100	1	10	2	0.5	2	0.5	0.325989	0.311981	-0.0140082
1	200	1	100	1	10	2	0.5	3	0.8	0.459716	0.442227	-0.017489
1	200	1	100	1	10	3	1	1	0.2	-0.00874197	0.0231543	0.0318962
1	200	1	100	1	10	3	1	2	0.5	-0.0220444	0.0013645	0.0234089
1	200	1	100	1	10	3	1	3	0.8	-0.0136373	0.0261738	0.0398111
1	200	1	100	2	50	1	0	1	0.2	0.290904	0.268252	-0.0226528
1	200	1	100	2	50	1	0	2	0.5	0.616248	0.613386	-0.00286285
1	200	1	100	2	50	1	0	3	0.8	0.832933	0.831156	-0.00177778
1	200	1	100	2	50	2	0.5	1	0.2	0.187841	0.176547	-0.0112947
1	200	1	100	2	50	2	0.5	2	0.5	0.378313	0.370653	-0.00766076
1	200	1	100	2	50	2	0.5	3	0.8	0.529596	0.53521	0.00561392
1	200	1	100	2	50	3	1	1	0.2	0.00640909	0.0135881	0.00717906
1	200	1	100	2	50	3	1	2	0.5	-0.0188367	-0.00801046	0.0108262
1	200	1	100	2	50	3	1	3	0.8	-0.0148542	0.00883107	0.0236852
1	200	1	100	3	100	1	0	1	0.2	0.344334	0.327293	-0.0170414
1	200	1	100	3	100	1	0	2	0.5	0.639242	0.641429	0.00218618
1	200	1	100	3	100	1	0	3	0.8	0.846837	0.858236	0.0113995
1	200	1	100	3	100	2	0.5	1	0.2	0.183304	0.154462	-0.0288413
1	200	1	100	3	100	2	0.5	2	0.5	0.375223	0.362646	-0.0125777
1	200	1	100	3	100	2	0.5	3	0.8	0.542876	0.544899	0.00202303
1	200	1	100	3	100	3	1	1	0.2	0.00454579	5.17e-05	-0.00449414
1	200	1	100	3	100	3	1	2	0.5	-0.0160828	0.00548748	0.0215703
1	200	1	100	3	100	3	1	3	0.8	0.0106281	0.0324865	0.0218584
1	200	2	400	1	10	1	0	1	0.2	0.220451	0.216655	-0.00379593
1	200	2	400	1	10	1	0	2	0.5	0.472325	0.439503	-0.0328218
1	200	2	400	1	10	1	0	3	0.8	0.732516	0.632801	-0.0997156
1	200	2	400	1	10	2	0.5	1	0.2	0.0619681	0.051347	-0.0106211
1	200	2	400	1	10	2	0.5	2	0.5	0.27488	0.256739	-0.0181407
1	200	2	400	1	10	2	0.5	3	0.8	0.396255	0.38616	-0.0100944
1	200	2	400	1	10	3	1	1	0.2	-0.0299924	-0.0168287	0.0131637
1	200	2	400	1	10	3	1	2	0.5	-0.00155303	-0.000529419	0.00102361
1	200	2	400	1	10	3	1	3	0.8	-0.0186416	-0.00335912	0.0152825
1	200	2	400	2	50	1	0	1	0.2	0.344591	0.325529	-0.0190617
1	200	2	400	2	50	1	0	2	0.5	0.596666	0.588786	-0.00788016
1	200	2	400	2	50	1	0	3	0.8	0.807179	0.807111	-6.74e-05
1	200	2	400	2	50	2	0.5	1	0.2	0.244561	0.211699	-0.0328618
1	200	2	400	2	50	2	0.5	2	0.5	0.390969	0.383816	-0.00715318
1	200	2	400	2	50	2	0.5	3	0.8	0.533964	0.538752	0.00478778
1	200	2	400	2	50	3	1	1	0.2	0.000606007	-0.00223483	-0.00284083
1	200	2	400	2	50	3	1	2	0.5	0.0311049	0.0485592	0.0174543
1	200	2	400	2	50	3	1	3	0.8	0.00806385	0.0406939	0.03263
1	200	2	400	3	100	1	0	1	0.2	0.350357	0.332423	-0.0179338
1	200	2	400	3	100	1	0	2	0.5	0.621391	0.62359	0.00219901
1	200	2	400	3	100	1	0	3	0.8	0.837691	0.847819	0.0101275
1	200	2	400	3	100	2	0.5	1	0.2	0.181359	0.136616	-0.0447435
1	200	2	400	3	100	2	0.5	2	0.5	0.395079	0.389617	-0.00546158
1	200	2	400	3	100	2	0.5	3	0.8	0.548558	0.54568	-0.00287801
1	200	2	400	3	100	3	1	1	0.2	2.15e-05	-0.0103557	-0.0103772
1	200	2	400	3	100	3	1	2	0.5	0.0184688	0.0149262	-0.00354267
1	200	2	400	3	100	3	1	3	0.8	0.0529369	0.0599118	0.00697496
1	200	3	1000	1	10	1	0	1	0.2	0.240104	0.224509	-0.015595
1	200	3	1000	1	10	1	0	2	0.5	0.472204	0.4323	-0.0399041
1	200	3	1000	1	10	1	0	3	0.8	0.716312	0.628426	-0.0878858
1	200	3	1000	1	10	2	0.5	1	0.2	0.0769328	0.0800735	0.00314077
1	200	3	1000	1	10	2	0.5	2	0.5	0.258988	0.243659	-0.0153293
1	200	3	1000	1	10	2	0.5	3	0.8	0.387743	0.368094	-0.0196491
1	200	3	1000	1	10	3	1	1	0.2	1.83e-05	0.00788599	0.00786767
1	200	3	1000	1	10	3	1	2	0.5	-0.0129423	0.0051309	0.0180732
1	200	3	1000	1	10	3	1	3	0.8	0.0180024	0.0247192	0.00671679
1	200	3	1000	2	50	1	0	1	0.2	0.335392	0.305471	-0.0299204
1	200	3	1000	2	50	1	0	2	0.5	0.614218	0.611096	-0.00312209
1	200	3	1000	2	50	1	0	3	0.8	0.815071	0.820722	0.00565104
1	200	3	1000	2	50	2	0.5	1	0.2	0.256023	0.234349	-0.021674
1	200	3	1000	2	50	2	0.5	2	0.5	0.371547	0.372657	0.00111004
1	200	3	1000	2	50	2	0.5	3	0.8	0.527059	0.530141	0.00308131
1	200	3	1000	2	50	3	1	1	0.2	-0.0291526	-0.0229936	0.00615906
1	200	3	1000	2	50	3	1	2	0.5	0.000830139	0.0180292	0.017199
1	200	3	1000	2	50	3	1	3	0.8	0.0164815	0.0345538	0.0180723
1	200	3	1000	3	100	1	0	1	0.2	0.342724	0.32156	-0.0211646
1	200	3	1000	3	100	1	0	2	0.5	0.635857	0.633381	-0.0024764
1	200	3	1000	3	100	1	0	3	0.8	0.837433	0.845717	0.00828361
1	200	3	1000	3	100	2	0.5	1	0.2	0.214321	0.194451	-0.0198697
1	200	3	1000	3	100	2	0.5	2	0.5	0.398643	0.389761	-0.00888268
1	200	3	1000	3	100	2	0.5	3	0.8	0.548933	0.553214	0.00428079
1	200	3	1000	3	100	3	1	1	0.2	-0.0237651	-0.0258481	-0.00208301
1	200	3	1000	3	100	3	1	2	0.5	-0.0305721	-0.0181894	0.0123827
1	200	3	1000	3	100	3	1	3	0.8	0.00628751	0.0165193	0.0102318
2	1000	1	100	1	10	1	0	1	0.2	0.372657	0.347667	-0.0249901
2	1000	1	100	1	10	1	0	2	0.5	0.670072	0.649875	-0.0201978
2	1000	1	100	1	10	1	0	3	0.8	0.879695	0.867231	-0.0124642
2	1000	1	100	1	10	2	0.5	1	0.2	0.225391	0.215916	-0.00947543
2	1000	1	100	1	10	2	0.5	2	0.5	0.443319	0.452214	0.00889501
2	1000	1	100	1	10	2	0.5	3	0.8	0.582961	0.609438	0.0264771
2	1000	1	100	1	10	3	1	1	0.2	-0.000880189	0.0404917	0.0413719
2	1000	1	100	1	10	3	1	2	0.5	0.00474557	0.102884	0.0981384
2	1000	1	100	1	10	3	1	3	0.8	0.0035782	0.164128	0.16055
2	1000	1	100	2	50	1	0	1	0.2	0.393609	0.364406	-0.0292034
2	1000	1	100	2	50	1	0	2	0.5	0.672172	0.659888	-0.0122843
2	1000	1	100	2	50	1	0	3	0.8	0.877554	0.868794	-0.0087607
2	1000	1	100	2	50	2	0.5	1	0.2	0.267586	0.23993	-0.027656
2	1000	1	100	2	50	2	0.5	2	0.5	0.452768	0.457333	0.00456494
2	1000	1	100	2	50	2	0.5	3	0.8	0.600677	0.627791	0.0271139
2	1000	1	100	2	50	3	1	1	0.2	0.0190622	0.0514493	0.0323871
2	1000	1	100	2	50	3	1	2	0.5	0.031012	0.112163	0.0811506
2	1000	1	100	2	50	3	1	3	0.8	-0.00998314	0.161633	0.171616
2	1000	1	100	3	100	1	0	1	0.2	0.399774	0.369795	-0.0299792
2	1000	1	100	3	100	1	0	2	0.5	0.680064	0.669515	-0.0105492
2	1000	1	100	3	100	1	0	3	0.8	0.880687	0.87764	-0.0030469
2	1000	1	100	3	100	2	0.5	1	0.2	0.273025	0.243373	-0.0296519
2	1000	1	100	3	100	2	0.5	2	0.5	0.451276	0.442002	-0.00927362
2	1000	1	100	3	100	2	0.5	3	0.8	0.599627	0.612565	0.0129385
2	1000	1	100	3	100	3	1	1	0.2	0.00624703	0.0320334	0.0257863
2	1000	1	100	3	100	3	1	2	0.5	-0.00632614	0.0480287	0.0543549
2	1000	1	100	3	100	3	1	3	0.8	0.00223589	0.0909706	0.0887347
2	1000	2	400	1	10	1	0	1	0.2	0.35318	0.330198	-0.0229821
2	1000	2	400	1	10	1	0	2	0.5	0.63279	0.597627	-0.0351631
2	1000	2	400	1	10	1	0	3	0.8	0.854693	0.809204	-0.045489
2	1000	2	400	1	10	2	0.5	1	0.2	0.200927	0.19269	-0.0082373
2	1000	2	400	1	10	2	0.5	2	0.5	0.412113	0.406105	-0.00600743
2	1000	2	400	1	10	2	0.5	3	0.8	0.557549	0.56355	0.00600133
2	1000	2	400	1	10	3	1	1	0.2	-0.00482008	0.0240234	0.0288434
2	1000	2	400	1	10	3	1	2	0.5	0.0046831	0.0673054	0.0626223
2	1000	2	400	1	10	3	1	3	0.8	-0.00244923	0.116333	0.118783
2	1000	2	400	2	50	1	0	1	0.2	0.39182	0.365917	-0.0259031
2	1000	2	400	2	50	1	0	2	0.5	0.663848	0.652366	-0.0114825
2	1000	2	400	2	50	1	0	3	0.8	0.865078	0.854588	-0.0104902
2	1000	2	400	2	50	2	0.5	1	0.2	0.258425	0.232116	-0.0263085
2	1000	2	400	2	50	2	0.5	2	0.5	0.445958	0.450405	0.00444745
2	1000	2	400	2	50	2	0.5	3	0.8	0.581101	0.601784	0.0206835
2	1000	2	400	2	50	3	1	1	0.2	0.00363982	0.0404102	0.0367704
2	1000	2	400	2	50	3	1	2	0.5	-0.0106283	0.0835661	0.0941944
2	1000	2	400	2	50	3	1	3	0.8	0.0236177	0.164765	0.141148
2	1000	2	400	3	100	1	0	1	0.2	0.40604	0.375026	-0.0310135
2	1000	2	400	3	100	1	0	2	0.5	0.665512	0.653496	-0.0120163
2	1000	2	400	3	100	1	0	3	0.8	0.875466	0.872418	-0.00304836
2	1000	2	400	3	100	2	0.5	1	0.2	0.270399	0.241844	-0.0285554
2	1000	2	400	3	100	2	0.5	2	0.5	0.459809	0.451573	-0.00823597
2	1000	2	400	3	100	2	0.5	3	0.8	0.603107	0.60886	0.0057534
2	1000	2	400	3	100	3	1	1	0.2	0.00485613	0.011607	0.00675083
2	1000	2	400	3	100	3	1	2	0.5	-0.0106007	0.0381257	0.0487263
2	1000	2	400	3	100	3	1	3	0.8	-0.00334783	0.0894705	0.0928183
2	1000	3	1000	1	10	1	0	1	0.2	0.342814	0.320681	-0.022133
2	1000	3	1000	1	10	1	0	2	0.5	0.626395	0.582361	-0.044034
2	1000	3	1000	1	10	1	0	3	0.8	0.847657	0.787965	-0.0596922
2	1000	3	1000	1	10	2	0.5	1	0.2	0.202249	0.19761	-0.00463884
2	1000	3	1000	1	10	2	0.5	2	0.5	0.403729	0.397545	-0.00618343
2	1000	3	1000	1	10	2	0.5	3	0.8	0.53132	0.526108	-0.00521136
2	1000	3	1000	1	10	3	1	1	0.2	0.000372496	0.0270159	0.0266434
2	1000	3	1000	1	10	3	1	2	0.5	-0.00422429	0.0661274	0.0703517
2	1000	3	1000	1	10	3	1	3	0.8	0.00324575	0.101972	0.0987267
2	1000	3	1000	2	50	1	0	1	0.2	0.403297	0.379207	-0.02409
2	1000	3	1000	2	50	1	0	2	0.5	0.666519	0.654393	-0.0121262
2	1000	3	1000	2	50	1	0	3	0.8	0.863451	0.853953	-0.00949888
2	1000	3	1000	2	50	2	0.5	1	0.2	0.271129	0.248322	-0.022807
2	1000	3	1000	2	50	2	0.5	2	0.5	0.452356	0.455445	0.00308888
2	1000	3	1000	2	50	2	0.5	3	0.8	0.57918	0.600543	0.0213631
2	1000	3	1000	2	50	3	1	1	0.2	-0.0209408	0.0342047	0.0551455
2	1000	3	1000	2	50	3	1	2	0.5	0.00258893	0.0953514	0.0927624
2	1000	3	1000	2	50	3	1	3	0.8	-0.00693961	0.14265	0.14959
2	1000	3	1000	3	100	1	0	1	0.2	0.398784	0.370303	-0.0284812
2	1000	3	1000	3	100	1	0	2	0.5	0.676818	0.665351	-0.0114673
2	1000	3	1000	3	100	1	0	3	0.8	0.872155	0.868994	-0.00316138
2	1000	3	1000	3	100	2	0.5	1	0.2	0.280639	0.249691	-0.0309488
2	1000	3	1000	3	100	2	0.5	2	0.5	0.452015	0.444256	-0.007759
2	1000	3	1000	3	100	2	0.5	3	0.8	0.59713	0.605877	0.00874707
2	1000	3	1000	3	100	3	1	1	0.2	0.0160585	0.0332111	0.0171525
2	1000	3	1000	3	100	3	1	2	0.5	0.00388205	0.0631127	0.0592306
2	1000	3	1000	3	100	3	1	3	0.8	-0.00233225	0.0817948	0.084127
3	2000	1	100	1	10	1	0	1	0.2	0.408073	0.378469	-0.0296036
3	2000	1	100	1	10	1	0	2	0.5	0.683853	0.664827	-0.0190258
3	2000	1	100	1	10	1	0	3	0.8	0.88695	0.877177	-0.00977235
3	2000	1	100	1	10	2	0.5	1	0.2	0.262599	0.253984	-0.00861544
3	2000	1	100	1	10	2	0.5	2	0.5	0.458353	0.487361	0.0290085
3	2000	1	100	1	10	2	0.5	3	0.8	0.606192	0.663853	0.0576607
3	2000	1	100	1	10	3	1	1	0.2	0.00325156	0.0794324	0.0761809
3	2000	1	100	1	10	3	1	2	0.5	0.00542722	0.184198	0.17877
3	2000	1	100	1	10	3	1	3	0.8	0.016571	0.303433	0.286862
3	2000	1	100	2	50	1	0	1	0.2	0.427324	0.396729	-0.030595
3	2000	1	100	2	50	1	0	2	0.5	0.689624	0.672947	-0.0166766
3	2000	1	100	2	50	1	0	3	0.8	0.886564	0.878646	-0.00791801
3	2000	1	100	2	50	2	0.5	1	0.2	0.283178	0.268355	-0.0148234
3	2000	1	100	2	50	2	0.5	2	0.5	0.475344	0.499385	0.0240414
3	2000	1	100	2	50	2	0.5	3	0.8	0.611005	0.666766	0.055761
3	2000	1	100	2	50	3	1	1	0.2	4.08e-05	0.0741312	0.0740904
3	2000	1	100	2	50	3	1	2	0.5	-0.00562974	0.185604	0.191234
3	2000	1	100	2	50	3	1	3	0.8	0.00111257	0.300633	0.29952
3	2000	1	100	3	100	1	0	1	0.2	0.422227	0.387117	-0.0351105
3	2000	1	100	3	100	1	0	2	0.5	0.689811	0.676589	-0.0132223
3	2000	1	100	3	100	1	0	3	0.8	0.887161	0.880596	-0.00656447
3	2000	1	100	3	100	2	0.5	1	0.2	0.293462	0.266063	-0.0273991
3	2000	1	100	3	100	2	0.5	2	0.5	0.473158	0.477886	0.00472814
3	2000	1	100	3	100	2	0.5	3	0.8	0.613308	0.643381	0.0300726
3	2000	1	100	3	100	3	1	1	0.2	0.00996423	0.0558519	0.0458876
3	2000	1	100	3	100	3	1	2	0.5	0.00379643	0.121585	0.117789
3	2000	1	100	3	100	3	1	3	0.8	-0.00172753	0.198315	0.200042
3	2000	2	400	1	10	1	0	1	0.2	0.390596	0.358247	-0.0323487
3	2000	2	400	1	10	1	0	2	0.5	0.66261	0.632516	-0.0300934
3	2000	2	400	1	10	1	0	3	0.8	0.870665	0.841433	-0.029232
3	2000	2	400	1	10	2	0.5	1	0.2	0.234758	0.231276	-0.00348219
3	2000	2	400	1	10	2	0.5	2	0.5	0.436254	0.443593	0.0073396
3	2000	2	400	1	10	2	0.5	3	0.8	0.584389	0.610738	0.0263487
3	2000	2	400	1	10	3	1	1	0.2	0.00143158	0.0539599	0.0525283
3	2000	2	400	1	10	3	1	2	0.5	-0.00345442	0.128475	0.131929
3	2000	2	400	1	10	3	1	3	0.8	0.0117801	0.218447	0.206667
3	2000	2	400	2	50	1	0	1	0.2	0.408749	0.374896	-0.033853
3	2000	2	400	2	50	1	0	2	0.5	0.675236	0.660633	-0.0146026
3	2000	2	400	2	50	1	0	3	0.8	0.876556	0.865137	-0.0114195
3	2000	2	400	2	50	2	0.5	1	0.2	0.284862	0.267032	-0.0178304
3	2000	2	400	2	50	2	0.5	2	0.5	0.460886	0.475664	0.0147783
3	2000	2	400	2	50	2	0.5	3	0.8	0.600802	0.644464	0.0436615
3	2000	2	400	2	50	3	1	1	0.2	-0.0102267	0.0597394	0.0699661
3	2000	2	400	2	50	3	1	2	0.5	0.00631075	0.170211	0.1639
3	2000	2	400	2	50	3	1	3	0.8	0.0128421	0.272007	0.259164
3	2000	2	400	3	100	1	0	1	0.2	0.417644	0.385956	-0.0316881
3	2000	2	400	3	100	1	0	2	0.5	0.681382	0.665742	-0.0156405
3	2000	2	400	3	100	1	0	3	0.8	0.880448	0.87502	-0.00542887
3	2000	2	400	3	100	2	0.5	1	0.2	0.284633	0.255002	-0.0296309
3	2000	2	400	3	100	2	0.5	2	0.5	0.471277	0.471239	-3.79e-05
3	2000	2	400	3	100	2	0.5	3	0.8	0.608685	0.631083	0.0223985
3	2000	2	400	3	100	3	1	1	0.2	0.00597846	0.0372821	0.0313036
3	2000	2	400	3	100	3	1	2	0.5	0.00290035	0.099656	0.0967556
3	2000	2	400	3	100	3	1	3	0.8	0.00657458	0.166506	0.159931
3	2000	3	1000	1	10	1	0	1	0.2	0.372971	0.340803	-0.0321683
3	2000	3	1000	1	10	1	0	2	0.5	0.653802	0.615932	-0.0378703
3	2000	3	1000	1	10	1	0	3	0.8	0.864064	0.822987	-0.0410763
3	2000	3	1000	1	10	2	0.5	1	0.2	0.236635	0.224264	-0.0123715
3	2000	3	1000	1	10	2	0.5	2	0.5	0.419787	0.425252	0.00546534
3	2000	3	1000	1	10	2	0.5	3	0.8	0.5758	0.593767	0.0179663
3	2000	3	1000	1	10	3	1	1	0.2	-0.0034342	0.0504517	0.0538859
3	2000	3	1000	1	10	3	1	2	0.5	0.00541811	0.129355	0.123937
3	2000	3	1000	1	10	3	1	3	0.8	0.0127076	0.202692	0.189984
3	2000	3	1000	2	50	1	0	1	0.2	0.408821	0.383	-0.0258207
3	2000	3	1000	2	50	1	0	2	0.5	0.672875	0.656089	-0.0167857
3	2000	3	1000	2	50	1	0	3	0.8	0.874718	0.863537	-0.0111801
3	2000	3	1000	2	50	2	0.5	1	0.2	0.279767	0.261364	-0.0184029
3	2000	3	1000	2	50	2	0.5	2	0.5	0.462906	0.481577	0.0186719
3	2000	3	1000	2	50	2	0.5	3	0.8	0.595901	0.640304	0.0444034
3	2000	3	1000	2	50	3	1	1	0.2	0.00507705	0.0743874	0.0693103
3	2000	3	1000	2	50	3	1	2	0.5	-0.00135667	0.164196	0.165552
3	2000	3	1000	2	50	3	1	3	0.8	0.00934356	0.272679	0.263335
3	2000	3	1000	3	100	1	0	1	0.2	0.422464	0.388695	-0.0337695
3	2000	3	1000	3	100	1	0	2	0.5	0.68706	0.671941	-0.0151194
3	2000	3	1000	3	100	1	0	3	0.8	0.87948	0.873844	-0.00563534
3	2000	3	1000	3	100	2	0.5	1	0.2	0.299203	0.269393	-0.0298104
3	2000	3	1000	3	100	2	0.5	2	0.5	0.469285	0.470218	0.00093292
3	2000	3	1000	3	100	2	0.5	3	0.8	0.610733	0.630715	0.0199818
3	2000	3	1000	3	100	3	1	1	0.2	0.000341252	0.0445453	0.044204
3	2000	3	1000	3	100	3	1	2	0.5	0.0173521	0.11335	0.0959981
3	2000	3	1000	3	100	3	1	3	0.8	0.0115801	0.173689	0.162109
1	200	1	100	1	10	1	0.2	1	0.2	0.205757	0.20228	-0.00347762
1	200	1	100	1	10	1	0.2	2	0.5	0.455144	0.427425	-0.0277188
1	200	1	100	1	10	1	0.2	3	0.8	0.670737	0.631594	-0.0391431
1	200	1	100	1	10	2	0.8	1	0.2	0.039516	0.0425064	0.00299037
1	200	1	100	1	10	2	0.8	2	0.5	0.109897	0.12119	0.0112926
1	200	1	100	1	10	2	0.8	3	0.8	0.253587	0.251704	-0.00188238
1	200	1	100	2	50	1	0.2	1	0.2	0.289173	0.267878	-0.0212957
1	200	1	100	2	50	1	0.2	2	0.5	0.516658	0.512624	-0.00403388
1	200	1	100	2	50	1	0.2	3	0.8	0.703063	0.710214	0.00715072
1	200	1	100	2	50	2	0.8	1	0.2	0.0802827	0.0576781	-0.0226046
1	200	1	100	2	50	2	0.8	2	0.5	0.178342	0.165942	-0.0124001
1	200	1	100	2	50	2	0.8	3	0.8	0.287902	0.285139	-0.00276315
1	200	1	100	3	100	1	0.2	1	0.2	0.290775	0.269928	-0.0208471
1	200	1	100	3	100	1	0.2	2	0.5	0.534005	0.535678	0.0016731
1	200	1	100	3	100	1	0.2	3	0.8	0.735457	0.74385	0.00839256
1	200	1	100	3	100	2	0.8	1	0.2	0.107062	0.0924104	-0.0146517
1	200	1	100	3	100	2	0.8	2	0.5	0.227987	0.211733	-0.0162539
1	200	1	100	3	100	2	0.8	3	0.8	0.266593	0.261614	-0.00497917
1	200	2	400	1	10	1	0.2	1	0.2	0.170222	0.164866	-0.00535608
1	200	2	400	1	10	1	0.2	2	0.5	0.388321	0.358662	-0.0296594
1	200	2	400	1	10	1	0.2	3	0.8	0.604277	0.552845	-0.0514321
1	200	2	400	1	10	2	0.8	1	0.2	0.045748	0.0417208	-0.00402719
1	200	2	400	1	10	2	0.8	2	0.5	0.133845	0.145679	0.011834
1	200	2	400	1	10	2	0.8	3	0.8	0.161779	0.182804	0.0210251
1	200	2	400	2	50	1	0.2	1	0.2	0.285645	0.271996	-0.0136488
1	200	2	400	2	50	1	0.2	2	0.5	0.516978	0.512482	-0.00449668
1	200	2	400	2	50	1	0.2	3	0.8	0.697937	0.708828	0.0108906
1	200	2	400	2	50	2	0.8	1	0.2	0.0696446	0.0521767	-0.017468
1	200	2	400	2	50	2	0.8	2	0.5	0.170048	0.162404	-0.00764419
1	200	2	400	2	50	2	0.8	3	0.8	0.274004	0.267326	-0.00667779
1	200	2	400	3	100	1	0.2	1	0.2	0.305158	0.285908	-0.0192501
1	200	2	400	3	100	1	0.2	2	0.5	0.555033	0.558146	0.00311378
1	200	2	400	3	100	1	0.2	3	0.8	0.724864	0.736944	0.0120794
1	200	2	400	3	100	2	0.8	1	0.2	0.12784	0.100679	-0.0271607
1	200	2	400	3	100	2	0.8	2	0.5	0.211621	0.196846	-0.0147749
1	200	2	400	3	100	2	0.8	3	0.8	0.307843	0.300404	-0.00743888
1	200	3	1000	1	10	1	0.2	1	0.2	0.145657	0.149594	0.00393736
1	200	3	1000	1	10	1	0.2	2	0.5	0.394634	0.363982	-0.0306524
1	200	3	1000	1	10	1	0.2	3	0.8	0.582536	0.527572	-0.0549635
1	200	3	1000	1	10	2	0.8	1	0.2	0.0687599	0.0679359	-0.000824022
1	200	3	1000	1	10	2	0.8	2	0.5	0.0965787	0.101687	0.00510816
1	200	3	1000	1	10	2	0.8	3	0.8	0.197482	0.207133	0.00965068
1	200	3	1000	2	50	1	0.2	1	0.2	0.319639	0.290999	-0.0286406
1	200	3	1000	2	50	1	0.2	2	0.5	0.530911	0.525371	-0.00554027
1	200	3	1000	2	50	1	0.2	3	0.8	0.701891	0.709945	0.00805408
1	200	3	1000	2	50	2	0.8	1	0.2	0.103685	0.0984912	-0.0051941
1	200	3	1000	2	50	2	0.8	2	0.5	0.186523	0.177855	-0.00866732
1	200	3	1000	2	50	2	0.8	3	0.8	0.28877	0.271381	-0.0173887
1	200	3	1000	3	100	1	0.2	1	0.2	0.287258	0.267708	-0.0195498
1	200	3	1000	3	100	1	0.2	2	0.5	0.520132	0.517153	-0.00297879
1	200	3	1000	3	100	1	0.2	3	0.8	0.737106	0.743628	0.00652252
1	200	3	1000	3	100	2	0.8	1	0.2	0.120057	0.103021	-0.0170362
1	200	3	1000	3	100	2	0.8	2	0.5	0.210916	0.188005	-0.0229115
1	200	3	1000	3	100	2	0.8	3	0.8	0.305195	0.293213	-0.0119815
2	1000	1	100	1	10	1	0.2	1	0.2	0.324909	0.305429	-0.0194797
2	1000	1	100	1	10	1	0.2	2	0.5	0.588947	0.580065	-0.00888162
2	1000	1	100	1	10	1	0.2	3	0.8	0.773933	0.776549	0.00261586
2	1000	1	100	1	10	2	0.8	1	0.2	0.103368	0.110342	0.00697418
2	1000	1	100	1	10	2	0.8	2	0.5	0.228725	0.262248	0.0335238
2	1000	1	100	1	10	2	0.8	3	0.8	0.320428	0.383692	0.0632632
2	1000	1	100	2	50	1	0.2	1	0.2	0.336346	0.307714	-0.0286322
2	1000	1	100	2	50	1	0.2	2	0.5	0.595628	0.592788	-0.00284037
2	1000	1	100	2	50	1	0.2	3	0.8	0.773285	0.780972	0.00768669
2	1000	1	100	2	50	2	0.8	1	0.2	0.143457	0.129773	-0.0136848
2	1000	1	100	2	50	2	0.8	2	0.5	0.263019	0.284322	0.0213031
2	1000	1	100	2	50	2	0.8	3	0.8	0.340287	0.391903	0.0516159
2	1000	1	100	3	100	1	0.2	1	0.2	0.363017	0.338095	-0.0249214
2	1000	1	100	3	100	1	0.2	2	0.5	0.607073	0.599754	-0.00731861
2	1000	1	100	3	100	1	0.2	3	0.8	0.781714	0.78757	0.00585604
2	1000	1	100	3	100	2	0.8	1	0.2	0.155151	0.134449	-0.0207017
2	1000	1	100	3	100	2	0.8	2	0.5	0.267792	0.261843	-0.00594854
2	1000	1	100	3	100	2	0.8	3	0.8	0.357641	0.374086	0.0164449
2	1000	2	400	1	10	1	0.2	1	0.2	0.290757	0.267889	-0.0228685
2	1000	2	400	1	10	1	0.2	2	0.5	0.554346	0.527873	-0.0264727
2	1000	2	400	1	10	1	0.2	3	0.8	0.745451	0.716918	-0.0285337
2	1000	2	400	1	10	2	0.8	1	0.2	0.10081	0.106961	0.00615177
2	1000	2	400	1	10	2	0.8	2	0.5	0.187444	0.212767	0.0253231
2	1000	2	400	1	10	2	0.8	3	0.8	0.296254	0.340118	0.0438639
2	1000	2	400	2	50	1	0.2	1	0.2	0.358401	0.332599	-0.025802
2	1000	2	400	2	50	1	0.2	2	0.5	0.582605	0.576616	-0.00598889
2	1000	2	400	2	50	1	0.2	3	0.8	0.760837	0.766089	0.00525154
2	1000	2	400	2	50	2	0.8	1	0.2	0.140594	0.129771	-0.0108235
2	1000	2	400	2	50	2	0.8	2	0.5	0.265631	0.279006	0.0133754
2	1000	2	400	2	50	2	0.8	3	0.8	0.327469	0.374302	0.0468335
2	1000	2	400	3	100	1	0.2	1	0.2	0.35245	0.325049	-0.0274015
2	1000	2	400	3	100	1	0.2	2	0.5	0.593228	0.583513	-0.00971556
2	1000	2	400	3	100	1	0.2	3	0.8	0.772667	0.776808	0.00414174
2	1000	2	400	3	100	2	0.8	1	0.2	0.148667	0.121135	-0.0275318
2	1000	2	400	3	100	2	0.8	2	0.5	0.262098	0.258465	-0.00363334
2	1000	2	400	3	100	2	0.8	3	0.8	0.363085	0.373192	0.010107
2	1000	3	1000	1	10	1	0.2	1	0.2	0.290806	0.270962	-0.0198446
2	1000	3	1000	1	10	1	0.2	2	0.5	0.538775	0.512824	-0.0259508
2	1000	3	1000	1	10	1	0.2	3	0.8	0.732345	0.693705	-0.03864
2	1000	3	1000	1	10	2	0.8	1	0.2	0.0824453	0.09915	0.0167047
2	1000	3	1000	1	10	2	0.8	2	0.5	0.202232	0.220886	0.0186541
2	1000	3	1000	1	10	2	0.8	3	0.8	0.285194	0.321205	0.0360112
2	1000	3	1000	2	50	1	0.2	1	0.2	0.360516	0.335323	-0.0251936
2	1000	3	1000	2	50	1	0.2	2	0.5	0.592348	0.5844	-0.00794739
2	1000	3	1000	2	50	1	0.2	3	0.8	0.763445	0.769076	0.00563149
2	1000	3	1000	2	50	2	0.8	1	0.2	0.14918	0.135204	-0.013976
2	1000	3	1000	2	50	2	0.8	2	0.5	0.266871	0.285668	0.018797
2	1000	3	1000	2	50	2	0.8	3	0.8	0.350498	0.391551	0.0410527
2	1000	3	1000	3	100	1	0.2	1	0.2	0.365925	0.336657	-0.0292681
2	1000	3	1000	3	100	1	0.2	2	0.5	0.593479	0.58611	-0.00736862
2	1000	3	1000	3	100	1	0.2	3	0.8	0.774507	0.777137	0.00262985
2	1000	3	1000	3	100	2	0.8	1	0.2	0.166716	0.135088	-0.0316276
2	1000	3	1000	3	100	2	0.8	2	0.5	0.275097	0.265253	-0.00984447
2	1000	3	1000	3	100	2	0.8	3	0.8	0.365954	0.383925	0.017971
3	2000	1	100	1	10	1	0.2	1	0.2	0.352774	0.331519	-0.0212549
3	2000	1	100	1	10	1	0.2	2	0.5	0.601517	0.600606	-0.000910699
3	2000	1	100	1	10	1	0.2	3	0.8	0.784377	0.798913	0.0145358
3	2000	1	100	1	10	2	0.8	1	0.2	0.118831	0.142631	0.023801
3	2000	1	100	1	10	2	0.8	2	0.5	0.264905	0.341841	0.0769369
3	2000	1	100	1	10	2	0.8	3	0.8	0.35644	0.481486	0.125046
3	2000	1	100	2	50	1	0.2	1	0.2	0.360359	0.335933	-0.0244254
3	2000	1	100	2	50	1	0.2	2	0.5	0.6138	0.614278	0.000478299
3	2000	1	100	2	50	1	0.2	3	0.8	0.78722	0.80432	0.0171003
3	2000	1	100	2	50	2	0.8	1	0.2	0.152613	0.153015	0.000401973
3	2000	1	100	2	50	2	0.8	2	0.5	0.273496	0.337654	0.064158
3	2000	1	100	2	50	2	0.8	3	0.8	0.370047	0.490486	0.12044
3	2000	1	100	3	100	1	0.2	1	0.2	0.381194	0.353106	-0.0280872
3	2000	1	100	3	100	1	0.2	2	0.5	0.608254	0.600949	-0.00730457
3	2000	1	100	3	100	1	0.2	3	0.8	0.789245	0.797268	0.00802321
3	2000	1	100	3	100	2	0.8	1	0.2	0.160648	0.150975	-0.009673
3	2000	1	100	3	100	2	0.8	2	0.5	0.280124	0.307183	0.0270591
3	2000	1	100	3	100	2	0.8	3	0.8	0.372732	0.430137	0.0574054
3	2000	2	400	1	10	1	0.2	1	0.2	0.336955	0.313627	-0.0233285
3	2000	2	400	1	10	1	0.2	2	0.5	0.576614	0.559847	-0.0167677
3	2000	2	400	1	10	1	0.2	3	0.8	0.764774	0.753479	-0.011295
3	2000	2	400	1	10	2	0.8	1	0.2	0.118073	0.124809	0.00673543
3	2000	2	400	1	10	2	0.8	2	0.5	0.239943	0.283858	0.043915
3	2000	2	400	1	10	2	0.8	3	0.8	0.331928	0.413013	0.081085
3	2000	2	400	2	50	1	0.2	1	0.2	0.36601	0.337865	-0.0281447
3	2000	2	400	2	50	1	0.2	2	0.5	0.600025	0.597588	-0.00243695
3	2000	2	400	2	50	1	0.2	3	0.8	0.773796	0.785943	0.0121472
3	2000	2	400	2	50	2	0.8	1	0.2	0.161392	0.159551	-0.00184106
3	2000	2	400	2	50	2	0.8	2	0.5	0.274619	0.329197	0.0545781
3	2000	2	400	2	50	2	0.8	3	0.8	0.352626	0.446308	0.0936822
3	2000	2	400	3	100	1	0.2	1	0.2	0.374182	0.345339	-0.0288434
3	2000	2	400	3	100	1	0.2	2	0.5	0.616781	0.60882	-0.00796138
3	2000	2	400	3	100	1	0.2	3	0.8	0.780686	0.785214	0.00452834
3	2000	2	400	3	100	2	0.8	1	0.2	0.167806	0.146249	-0.0215562
3	2000	2	400	3	100	2	0.8	2	0.5	0.288686	0.303834	0.0151472
3	2000	2	400	3	100	2	0.8	3	0.8	0.370104	0.406721	0.0366174
3	2000	3	1000	1	10	1	0.2	1	0.2	0.330927	0.307537	-0.0233903
3	2000	3	1000	1	10	1	0.2	2	0.5	0.570949	0.549149	-0.0218002
3	2000	3	1000	1	10	1	0.2	3	0.8	0.760089	0.740475	-0.0196136
3	2000	3	1000	1	10	2	0.8	1	0.2	0.126997	0.13342	0.00642265
3	2000	3	1000	1	10	2	0.8	2	0.5	0.238918	0.282173	0.0432551
3	2000	3	1000	1	10	2	0.8	3	0.8	0.318275	0.393081	0.0748053
3	2000	3	1000	2	50	1	0.2	1	0.2	0.367554	0.343782	-0.0237723
3	2000	3	1000	2	50	1	0.2	2	0.5	0.59994	0.598238	-0.0017022
3	2000	3	1000	2	50	1	0.2	3	0.8	0.77355	0.783868	0.0103187
3	2000	3	1000	2	50	2	0.8	1	0.2	0.158038	0.15533	-0.00270731
3	2000	3	1000	2	50	2	0.8	2	0.5	0.278428	0.32844	0.0500124
3	2000	3	1000	2	50	2	0.8	3	0.8	0.360455	0.45963	0.0991753
3	2000	3	1000	3	100	1	0.2	1	0.2	0.369117	0.3335	-0.0356168
3	2000	3	1000	3	100	1	0.2	2	0.5	0.60489	0.596948	-0.00794144
3	2000	3	1000	3	100	1	0.2	3	0.8	0.785542	0.789722	0.00418016
3	2000	3	1000	3	100	2	0.8	1	0.2	0.170658	0.149529	-0.0211296
3	2000	3	1000	3	100	2	0.8	2	0.5	0.289335	0.303865	0.0145304
3	2000	3	1000	3	100	2	0.8	3	0.8	0.374252	0.415676	0.0414234
Legend:	ind - number of segregating progeny as a natural variable, coded_ind - corresponding coded variable for the number of segregating progeny
	m - number of markers as a natural variable, coded_m - corresponding coded variable for the number of markers
	qtl - number of QTL as a natural variable, coded_qtl - corresponding coded variable for the number of QTL
	epi - proportion of epistatic genetic variability as a natural variable, coded_epi - corresponding coded variable for the proportion of epistatic genetic variability
	h - heritability as a natural variable, coded_h - corresponding coded variable for heritability
	BLUP - prediction accuracy for BLUP
	SVM - prediction accuracy for SVM
	response - difference between the prediction accuracy for SVM and the prediction accuracy for BLUP
